# Supplementary material for: Approval status and evidence for WHO essential medicines for children in the United States, United Kingdom, and Japan: a cross-sectional study
Source: J Pharm Policy Pract. 2017 Jan 6;10:4. doi: 10.1186/s40545-016-0094-2 (PMC5217454; doi:10.1186/s40545-016-0094-2)
Supplement: Additional file 1: — Approval status in the United States, United Kingdom, and Japan and supporting evidence for medicines on the 5th WHO Model List of Essential Medicines for Children. (XLSX 33 kb) [file 40545_2016_94_MOESM1_ESM.xlsx]

## Sheet: AddFl_1
Additional file 1 Approval status in the United States, United Kingdom, and Japan and supporting evidence for medicines on the 5th WHO Model List of Essential Medicines for Children
No.	Name	ATC code	Adult efficacy	Paediatirc efficacy	Approval Status			Paediatric Dosage Form
					US	UK	Japan	US	UK	Japan
1	Halothane	N01AB01	Effective	Effective	UC	A	UC	A	A	A
2	Isoflurane	N01AB06	Effective	Effective	UC	UC	UC	A	A	A
3	Nitrous oxide	N01AX13	Effective	Effective	A	A	UC	A	A	A
4	Oxygen	V03AN01	Effective	Effective	A	A	A	A	A	A
5	Ketamine	N01AX03	Effective	Effective	UC	A	UC	A	A	A
6	Propofol	N01AX10	Effective	Effective	A	A	UC	A	A	A
7	Bupivacaine	N01BB01	Evidence favors efficacy	Evidence favors efficacy	A	A	UC	A	A	A
8	Lidocaine	N01BB02	Effective	Effective	A	A	UC	A	A	A
9	Lidocaine + Epinephrine (Adrenaline)	N01BB52	Effective	Effective	A	A	UC	A	A	A
10	Atropine	A03BA01	Evidence favors efficacy	Evidence favors efficacy	A	A	UC	A	A	A
11	Midazolam	N05CD08	Effective	Effective	A	A	A	A	A	A
12	Morphine	N02AA01	No evidence available	No evidence available	UAC	UAC	UAC	A	A	A
13	Ibuprofen	M01AE01	Effective	Effective	A	A	A	A	A	A
14	Paracetamol [acetaminohen]	N02BE01	Effective	Effective	A	A	A	A	A	A
15	Morphine	N02AA01	Effective	Effective	A	A	UC	A	A	A
16	Amitriptyline	N06AA09	Effective	Evidence is inconclusive	UAC	UAC	UAC	A	A	A
17	Cyclizine	R06AE03	Effective	Effective	A	A	A	A	A	A
18	Dexamethasone	H02AB02	Effective	Effective	A	A	A	A	A	A
19	Diazepam	N05BA01	Effective	Effective	A	A	A	A	A	A
20	Docusate sodium	A06AA02	Effective	Evidence favors efficacy	A	A	UAC	A	A	NA
21	Fluoxetine	N06AB03	Effective	Effective	A	A	UAC	A	A	NA
22	Hyoscine hydrobromide [scopolamine]	A04AD01	Evidence favors efficacy	Evidence favors efficacy	A	A	A	A	A	A
23	Lactulose	A06AD11	Effective	Evidence favors efficacy	A	A	A	A	A	A
24	Midazolam	N05CD08	Effective	Effective	A	A	UC	A	A	A
25	Ondansetron	A04AA01	Effective	Effective	A	A	A	A	A	A
26	Senna	A06AB06	Evidence favors efficacy	Evidence favors efficacy	UAC	A	A	A	A	A
27	Dexamethasone	H02AB02	Effective	Evidence favors efficacy	A	A	A	A	A	A
28	Epinephrine (Adrenaline)	C01CA24	Effective	Effective	A	A	A	A	A	A
29	Hydrocortisone	H02AB09	Effective	Evidence favors efficacy	A	A	A	A	A	A
30	Loratadine	R06AX13	Effective	Effective	A	A	A	A	A	A
31	Prednisolone	H02AB06	Effective	Evidence favors efficacy	A	A	A	A	A	A
32	Charcoal, activated	A07BA01	Effective	No evidence available	A	A	A	A	A	A
33	Acetylcysteine	V03AB23	Effective	Effective	A	A	A	A	A	A
34	Atropine	A03BA01	Effective	Effective	A	A	UC	A	A	A
35	Calcium gluconate	A12AA03	No evidence available	Ineffective	UAC	A	UAC	NA	A	A
36	Naloxone	V03AB15	Effective	Effective	A	A	UC	A	A	A
37	Deferoxamine	V03AC01	Effective	Effective	A	A	UC	A	A	A
38	Dimercaprol	V03AB09	Effective	Effective	A	A	A	A	A	A
39	Fomepizole	V03AB34	Effective	Evidence is inconclusive	UC	UAC	UAC	A	NA	NA
40	Sodium calcium edetate [edetate calcium disodium]	V03AB03	Effective	Effective	A	A	A	A	A	A
41	Succimer	V03AB	Effective	Effective	AC	UAC	UAC	A	NA	NA
42	Carbamazepine	N03AF01	Effective	Effective	A	A	A	A	A	A
43	Diazepam	N05BA01	Effective	Effective	A	A	A	A	A	A
44	Lorazepam	N05BA06	Effective	Effective	UC	A	UC	A	A	NA
45	Midazolam	N05CD08	Evidence favors efficacy	Evidence favors efficacy	UAC	A	UAC	NA	A	NA
46	Phenobarbital	N03AA02	Evidence favors efficacy	Evidence favors efficacy	A	A	A	A	A	A
47	Phenytoin	N03AB02	Effective	Effective	A	A	A	A	A	A
48	Valproic acid (Sodium valproate)	N03AG01	Effective	Effective	A	A	A	A	A	A
49	Ethosuximide	N03AD01	Effective	Effective	A	A	A	A	A	A
50	Valproic acid (Sodium valproate)	N03AG01	Effective	Effective	A	A	A	A	A	NA
51	Albendazole	P02CA03	Effective	Effective	A	A	UC	A	A	A
52	Levamisole	P02CE01	Evidence is inconclusive	No evidence available	UAC	UAC	UAC	NA	NA	NA
53	Mebendazole	P02CA01	Effective	Effective	A	A	A	A	A	A
54	Niclosamide	P02DA01	Effective	Effective	A	UAC	UAC	NA	NA	NA
55	Praziquantel	P02BA01	Effective	Effective	A	UAC	UC	A	NA	A
56	Pyrantel	P02CC01	Effective	Effective	A	UAC	A	A	NA	A
57	Albendazole	P02CA03	Effective	Effective	A	A	UC	A	A	A
58	Diethylcarbamazine	P02CB02	Effective	No evidence available	UAC	UAC	A	NA	NA	A
59	Ivermectin	P02CF01	Effective	Effective	A	UAC	A	A	NA	A
60	Praziquantel	P02BA01	Effective	Effective	A	UAC	UC	A	NA	A
61	Triclabendazole	P02BX04	Evidence favors efficacy	Evidence is inconclusive	UAC	UAC	UAC	NA	NA	NA
62	Oxamniquine	P02BA02	Evidence favors efficacy	Evidence favors efficacy	A	UAC	UAC	NA	NA	NA
63	Amoxicillin	J01CA04	Effective	Effective	A	A	A	A	A	A
64	Amoxicillin + Clavulanic acid	J01CR02	Effective	Effective	A	A	A	A	A	A
65	Ampicillin	J01CA01	Effective	Effective	A	A	A	A	A	A
66	Benzathine benzylpenicillin [penicillin G benzathine]	J01CE08	Effective	Effective	A	A	UAC	A	A	NA
67	Benzylpenicillin [penicillin G]	J01CE01	Effective	Effective	A	A	UC	A	A	A
68	Cefalexin [cephalexin]	J01DB01	Effective	Effective	A	A	A	A	A	A
69	Cefazolin	J01DB04	Effective	Effective	A	UAC	A	A	A	A
70	Ceftriaxone	J01DD04	Effective	Effective	A	A	A	A	A	A
71	Cloxacillin	J01CF02	Effective	Effective	A	A	UAC	NA	A	NA
72	Phenoxymethylpenicillin [penicillin V]	J01CE02	Effective	Effective	A	A	UAC	A	A	NA
73	Procaine benzylpenicillin [penicillin G procaine]	J01CE09	Effective	Effective	A	UAC	UAC	A	NA	NA
74	Cefotaxime	J01DD01	Effective	Effective	A	A	A	A	A	A
75	Ceftazidime	J01DD02	Effective	Effective	A	A	A	A	A	A
76	Imipenem + Cilastatin	J01DH51	Effective	Effective	A	A	A	A	A	A
77	Azithromycin	J01FA10	Effective	Effective	A	A	A	A	A	A
78	Chloramphenicol	J01BA01	Effective	Effective	A	A	A	A	A	A
79	Ciprofloxacin	J01MA02	Effective	Effective	A	A	A	A	A	A
80	Doxycycline	J01AA02	Effective	Effective	A	A	A	A	A	A
81	Erythromycin	J01FA01	Effective	Effective	A	A	A	A	A	A
82	Gentamicin	J01GB03	Effective	Effective	A	A	A	A	A	A
83	Metronidazole	J01XD01	Effective	Effective	A	A	UC	A	A	A
84	Nitrofurantoin	J01XE01	Effective	Effective	A	A	UAC	A	A	NA
85	Sulfamethoxazole + Trimethoprim [co-trimoxazole]	J01EE01	Effective	Effective	A	A	A	A	A	A
86	Trimethoprim	J01EA01	Effective	Effective	A	A	UAC	A	A	NA
87	Clindamycin	J01FF01	Effective	Effective	A	A	A	A	A	A
88	Vancomycin	J01XA01	Effective	Effective	A	A	A	A	A	A
89	Clofazimine	J04BA01	Effective	No evidence available	UC	UAC	UC	A	NA	A
90	Dapsone	J04BA02	Effective	Effective	A	A	UC	A	A	A
91	Rifampicin [rifampin]	J04AB02	Evidence favors efficacy	Evidence favors efficacy	UAC	UC	UC	A	A	A
92	Ethambutol	J04AK02	Effective	Effective	A	A	UC	A	A	A
93	Isoniazid	J04AC01	Effective	Effective	A	A	A	A	A	A
94	Pyrazinamide	J04AK01	Effective	Effective	A	UAC	UC	A	NA	A
95	Rifampicin [rifampin]	J04AB02	Effective	Effective	A	A	UC	A	A	A
96	Rifapentine	J04AB05	Effective	Evidence favors efficacy	A	UAC	UAC	A	NA	NA
97	Amikacin	J01GB06	Evidence favors efficacy	Evidence favors efficacy	UAC	UAC	UAC	A	A	A
98	Capreomycin	J04AB30	Effective	Evidence favors efficacy	UC	UC	UAC	A	A	NA
99	Cycloserine	J04AB01	Effective	No evidence available	UC	A	UC	A	A	A
100	Ethionamide	J04AD03	Effective	Evidence favors efficacy	A	UAC	UC	A	NA	A
101	Kanamycin	J01GB04	Effective	Effective	A	UAC	UC	A	NA	A
102	Levofloxacin	J01MA12	Evidence favors efficacy	No evidence available	UAC	UAC	UAC	A	A	A
103	Linezolid	J01XX08	No evidence available for tuberculosis	No evidence available for tuberculosis	UAC	UAC	UAC	A	A	A
104	P-aminosalicylic acid	J04AA01	Effective	Effective	A	UAC	UC	A	NA	A
105	Streptomycin	J01GA01	Effective	Effective	A	UAC	A	A	NA	A
106	Amphotericin B	J02AA01	Evidence favors efficacy	Evidence favors efficacy	A	A	UC	A	A	A
107	Fluconazole	J02AC01	Effective	Effective	A	A	A	A	A	A
108	Flucytosine	J02AX01	Evidence favors efficacy	Evidence is inconclusive	UC	A	UC	A	A	NA
109	Griseofulvin	D01BA01	Evidence favors efficacy	Evidence favors efficacy	A	A	UAC	A	A	NA
110	Nystatin	A07AA02	Effective	Effective	A	A	UC	A	A	A
111	Potassium iodide	D01AE	Evidence favors efficacy	Evidence favors efficacy	UAC	UAC	UAC	A	A	A
112	Aciclovir	J05AB01	Evidence favors efficacy	Evidence favors efficacy	A	A	A	A	A	A
113	Abacavir (ABC)	J05AF06	Effective	Effective	A	A	A	A	A	A
114	Lamivudine (3TC)	J05AF05	Effective	Effective	A	A	UC	A	A	A
115	Stavudine (d4T)	J05AF04	Effective	Effective	A	A	UC	A	A	A
116	Zidovudine (ZDV or AZT)	J05AF01	Effective	Effective	A	A	UC	A	A	A
117	Efavirenz (EFV or EFZ)	J05AG03	Effective	Effective	A	A	UC	A	A	A
118	Nevirapine (NVP)	J05AG01	Effective	Effective	A	A	UC	A	A	A
119	Atazanavir	J05AE08	Effective	Evidence favors efficacy	A	A	UC	A	A	A
120	Darunavir	J05AE10	Effective	Effective	A	A	UC	A	A	A
121	Lopinavir + Ritonavir (LPV/r)	J05AR10	Effective	Effective	A	A	A	A	A	A
122	Ritonavir	J05AE03	Effective	Effective	A	A	UC	A	A	A
123	Abacavir + Lamivudine	J05AR02	Effective	Effective	A	A	UC	A	A	A
124	Lamivudine + Nevirapine + Stavudine	J05AR07	Effective	Effective	A	A	A	NA	NA	NA
125	Lamivudine + Nevirapine + Zidovudine	J05AR05	Effective	Effective	A	A	A	NA	NA	NA
126	Lamivudine + Zidovudine	J05AR01	Effective	Effective	A	A	UC	A	A	A
127	Oseltamivir	J05AH02	Effective	Effective	A	A	A	A	A	A
128	Ribavirin	J05AB04	Evidence favors efficacy	No evidence available	UC	UC	UC	A	A	A
129	Valganciclovir	J05AB14	Effective	Effective	A	A	UC	A	A	A
130	Entecavir	J05AF10	Effective	Effective	A	A	UC	A	A	A
131	Diloxanide	P01AC01	Evidence favors efficacy	Evidence favors efficacy	UAC	A	UAC	NA	A	NA
132	Metronidazole	P01AB01	Effective	Effective	A	A	UC	A	A	A
133	Amphotericin B	J02AA01	Effective	No evidence available	UC	UC	UC	A	A	A
134	Miltefosine	L01XX09	Effective	Effective	A	UAC	UAC	A	NA	NA
135	Paromomycin	A07AA06	No evidence available	No evidence available	UAC	UAC	UAC	NA	NA	NA
136	Sodium stibogluconate	P01CB02	Evidence favors efficacy	No evidence available	UAC	UAC	UAC	NA	NA	NA
137	Amodiaquine	P01BA06	Not listed	Not listed	UAC	UAC	UAC	NA	NA	NA
138	Artemether	P01BE02	Evidence is inconclusive	Evidence is inconclusive	UAC	UAC	UAC	NA	NA	NA
139	Artemether + Lumefantrine	P01BF01	Evidence favors efficacy	Evidence favors efficacy	A	A	UAC	A	A	NA
140	Artesunate	P01BE03	Effective	Effective	UAC	UAC	UAC	NA	NA	NA
141	Artesunate + Amodiaquine	P01BF03	Effective	Effective	UAC	UAC	UAC	NA	NA	NA
142	Artesunate + Mefloquine	P01BF02	Effective	Effective	UAC	UAC	UAC	NA	NA	NA
143	Chloroquine	P01BA01	Effective	Effective	A	A	UAC	A	A	NA
144	Doxycycline	J01AA02	Evidence favors efficacy	Evidence favors efficacy	UAC	UAC	UAC	A	A	A
145	Mefloquine	P01BF02	Effective	Effective	A	A	UC	A	A	A
146	Primaquine	P01BA03	Evidence favors efficacy	Evidence favors efficacy	UC	UAC	UAC	A	NA	NA
147	Quinine	P01BC01	Effective	Effective	A	A	UC	A	A	A
148	Sulfadoxine + Pyrimethamine	P01BD51	Effective	Effective	A	UAC	UAC	NA	NA	NA
149	Chloroquine	P01BA01	Evidence favors efficacy	Evidence favors efficacy	A	A	UAC	A	A	NA
150	Doxycycline	J01AA02	Effective	Effective	A	A	UC	A	A	A
151	Mefloquine	P01BC02	Evidence favors efficacy	Evidence favors efficacy	A	A	UC	A	A	A
152	Proguanil	P01BB01	Evidence favors efficacy	Evidence favors efficacy	UAC	A	UAC	NA	A	NA
153	Pyrimethamine	P01BD01	Effective	Effective	A	A	UAC	A	A	NA
154	Sulfadiazine	J01EC02	Evidence favors efficacy	Evidence favors efficacy	A	A	UAC	A	A	NA
155	Sulfamethoxazole + Trimethoprim [co-trimoxazole]	J01EE01	Effective	Effective	A	A	A	A	A	A
156	Eflornithine	P01CX03	Effective	No evidence available	UC	UAC	UAC	NA	NA	NA
157	Nifurtimox	P01CC01	Evidence is inconclusive	No evidence available	UAC	UAC	UAC	NA	NA	NA
158	Pentamidine	P01CX01	Evidence favors efficacy	Evidence favors efficacy	A	A	UC	A	A	A
159	Suramin sodium	P01CX02	Evidence favors efficacy	No evidence available	UAC	UAC	UAC	NA	NA	NA
160	Melarsoprol	P01CD01	Evidence favors efficacy	No evidence available	UAC	UAC	UAC	NA	NA	NA
161	Benznidazole	P01CA02	Evidence is inconclusive	Evidence favors efficacy	UAC	UAC	UAC	NA	NA	NA
162	Nifurtimox	P01CC01	Evidence is inconclusive	No evidence available	UAC	UAC	UAC	NA	NA	NA
163	Ibuprofen	M01AE01	Effective	No evidence available	UC	A	A	A	A	A
164	Paracetamol [acetaminophen]	N02BE01	Effective	Effective	A	A	A	A	A	A
165	Propranolol	C07AA05	Effective	Evidence is inconclusive	UC	A	UC	A	A	A
166	Azathioprine	L04AX01	Evidence favors efficacy	No evidence available	UC	A	A	A	A	A
167	Ciclosporin [cyclosporine]	L04AD01	Effective	Effective	A	A	A	A	A	A
168	Bleomycin	L01DC01	Effective	No evidence available	UC	A	A	A	A	A
169	Calcium folinate	V03AF03	Effective	Effective	A	A	A	A	A	A
170	Carboplatin	L01XA02	No evidence available	Evidence favors efficacy for retinoblastoma but not listed for osteosarcoma	UAC	UAC	A	A	A	A
171	Cisplatin	L01XA01	Effective	No evidence available	UC	UC	A	A	A	A
172	Etoposide	L01CB01	Evidence favors efficacy	No evidence available	UC	UC	A	A	A	A
173	Filgrastim	L03AA02	Effective	Effective	A	A	A	A	A	A
174	Ifosfamide	L01AA06	Effective	No evidence available	UC	A	A	A	A	A
175	Vinblastine	L01CA01	Evidence favors efficacy (for germ cell tumors)	No evidence available (for germ cell tumors)	UC	A	UC	A	A	A
176	Asparaginase	L01XX02	Effective	Effective	A	A	A	A	A	A
177	Dexamethasone	H02AB02	Evidence favors efficacy	Evidence favors efficacy	A	A	A	A	A	A
178	Mercaptopurine	L01BB02	Evidence favors efficacy	Evidence favors efficacy	A	A	UC	A	A	A
179	Methotrexate	L01BA01	Evidence favors efficacy	Evidence favors efficacy	A	A	A	A	A	A
180	Methylprednisolone	H02AB04	Evidence favors efficacy	Evidence favors efficacy	A	A	A	A	A	A
181	Prednisolone	H02AB06	Effective	Effective	A	A	A	A	A	A
182	Vincristine	L01CA02	Evidence favors efficacy	Evidence favors efficacy	A	A	A	A	A	A
183	Cyclophosphamide	L01AA01	Evidence favors efficacy	Evidence favors efficacy	A	A	UC	A	A	A
184	Cytarabine	L01BC01	Evidence favors efficacy	Effective	A	A	A	A	A	A
185	Daunorubicin	L01DB02	Evidence favors efficacy	Evidence favors efficacy	A	A	A	A	A	A
186	Doxorubicin	L01DB01	Evidence favors efficacy	Evidence favors efficacy	A	A	A	A	A	A
187	Hydrocortisone	H02AB09	Effective	Effective	A	A	A	A	A	A
188	Methotrexate	L01BA01	Evidence favors efficacy	Evidence favors efficacy	A	A	A	A	A	A
189	Thioguanine	L01BB03	Evidence favors efficacy	Evidence favors efficacy	A	A	UAC	A	A	NA
190	Dactinomycin	L01DA01	Evidence favors efficacy	Evidence favors efficacy	A	A	A	A	A	A
191	Daunorubicin	L01DB02	Evidence favors efficacy	Evidence favors efficacy	A	A	A	A	A	A
192	Vincristine	L01CA02	Evidence favors efficacy	Evidence favors efficacy	A	A	A	A	A	A
193	Cyclophosphamide	L01AA01	Evidence favors efficacy	Evidence favors efficacy	A	A	UC	A	A	A
194	Cytarabine	L01BC01	Evidence favors efficacy	Effective	A	A	A	A	A	A
195	Doxorubicin	L01DB01	Evidence favors efficacy	Evidence favors efficacy	A	A	A	A	A	A
196	Prednisolone	H02AB06	Effective	Effective	A	A	UC	A	A	A
197	Vincristine	L01CA02	Evidence favors efficacy	Evidence favors efficacy	A	A	A	A	A	A
198	Allopurinol	M04AA01	Effective	Effective	A	A	UC	A	A	A
199	Mesna	V03AF01	Effective	No evidence available	UC	UAC	UC	A	NA	A
200	Ferrous salt	B03AA02	Effective	Effective	A	A	A	A	A	A
201	Folic acid	B03BB01	Effective	Effective	A	A	A	A	A	A
202	Hydroxocobalamin [vitamin B12]	B03BA03	Effective	Effective	A	A	A	A	A	A
203	Phytomenadione [phytonadione]	B02BA01	Effective	Effective	A	A	UC	A	A	A
204	Desmopressin	H01BA02	Effective	Effective	A	A	A	A	A	A
205	Heparin Sodium	B01AB01	Effective	Effective	A	A	UC	A	A	A
206	Protamine sulfate	V03AB14	Effective	Evidence favors efficacy	UC	UC	UC	A	A	A
207	Warfarin	B01AA03	Effective	No evidence available	UC	UC	A	A	A	A
208	Deferoxamine	V03AC01	Effective	Effective	A	A	UC	A	A	A
209	Hydroxycarbamide [hydroxyurea]	L01XX05	Evidence favors efficacy	Evidence favors efficacy	UC	A	UC	A	A	A
210	Fresh-frozen plasma	B05AX03	Effective	No evidence available	UC	UC	UC	A	A	A
211	Platelet	B05AX02	Effective	Effective	A	A	A	A	A	A
212	Red blood cells	B05AX01	Effective	Effective	A	A	A	A	A	A
213	Whole blood	B05AXXX	Effective	Effective	A	A	A	A	A	A
214	Antirabies immunoglobulin (human)	J06BB05	Effective	Effective	A	A	UAC	A	A	NA
215	Antitetanus immunoglobulin (human)	J06BB02	Effective	Effective	A	A	A	A	A	A
216	Normal immunogloblin	J06BA02	Effective	Effective	A	A	A	A	A	A
217	Coagulation factor VIII	B02BD02	Effective	Effective	A	A	A	A	A	A
218	Coagulation factor IX	B02BD04	Effective	Effective	A	A	A	A	A	A
219	Dextran	B05AA05	Effective	Effective	A	A	A	A	A	A
220	Enalapril	C09AA02	Effective	Evidence favors efficacy	A	A	A	A	A	A
221	Digoxin	C01AA05	Effective	Effective	A	A	A	A	A	A
222	Furosemide	C03CA01	Effective	Effective	A	A	A	A	A	A
223	Dopamine	C01CA04	Effective	No evidence available	UC	UC	UC	A	A	A
224	Miconazole	D01AC02	Effective	Effective	A	A	A	A	A	A
225	Terbinafine	D01AE15	Effective	Effective	A	A	A	A	A	A
226	Mupirocin	D06AX09	Effective	Effective	A	A	UC	A	A	A
227	Potassium permanganate	D08AX06	Effective	Effective	A	A	A	A	A	A
228	Silver sulfadiazine	D06BA01	Effective	Effective	UC	A	A	A	A	A
229	Betamethasone	D07XC01	Evidence favors efficacy	Evidence favors efficacy	A	A	A	A	A	A
230	Calamine	D02AB	Effective	Effective	A	A	A	A	A	A
231	Hydrocortisone	D07AA02	Effective	Evidence favors efficacy	A	A	A	A	A	A
232	Benzoyl peroxide	D10AE01	Effective	No evidence available	A	A	UAC	A	A	NA
233	Coal tar	D05A	Effective	Effective	A	A	UAC	A	A	NA
234	Podophyllum resin [podophyllum]	D06BB04	Effective	Evidence favors efficacy	UC	A	UAC	NA	A	NA
235	Salicylic acid	D05A	Effective	Effective	A	A	A	A	A	A
236	Urea	D11AF	Evidence favors efficacy	No evidence available	A	A	A	A	A	A
237	Benzyl benzoate	P03AX01	Not listed	Not listed	UAC	UAC	UAC	NA	NA	NA
238	Permethrin	P03AC04	Effective	Effective	A	A	UAC	A	A	NA
239	Fluorescein	S01JA01	Effective	No evidence available	A	A	UAC	A	A	NA
240	Tropicamide	S01FA06	Effective	No evidence available	UC	A	A	A	A	A
241	Barium sulfate	V08BA01	Effective	Effective	A	A	UC	A	A	A
242	Chlorhexidine	D08AC02	Effective	Effective	A	A	A	A	A	A
243	Ethanol	D08AX08	Evidence favors efficacy	Evidence is inconclusive	A	A	A	A	A	A
244	Polyvidone Iodine [povidone-iodine]	D08AG02	Effective	Effective	A	A	A	A	A	A
245	Alcohol based hand rub	D08AX08	Effective	Effective	A	A	A	A	A	A
246	Chlorine Base Compound	D08AX	Effective	Effective	A	A	A	A	A	A
247	Chloroxylenol	D08AE05	Effective	Effective	A	A	UAC	A	A	NA
248	Glutaral	D08AX08	Effective	Effective	A	A	A	A	A	A
249	Furosemide	C03CA01	Effective	Effective	A	A	A	A	A	A
250	Hydrochlorothiazide	C03AA03	Effective	Effective	A	UAC	UC	A	NA	A
251	Mannitol	B05BC01	Effective	Effective	A	A	UC	A	A	A
252	Spironolactone	C03DA01	Effective	No evidence available	UC	A	UC	A	A	A
253	Pancreatic Enzymes [pancreatin]	A09AA02	Effective	No evidence available	UAC	A	UC	NA	A	A
254	Omeprazole	A02BC01	Effective	Effective	A	A	UC	A	A	A
255	Ranitidine	A02BA02	Effective	Evidence favors efficacy	A	A	UC	A	A	A
256	Dexamethasone	H02AB02	Evidence favors efficacy	No evidence available	UAC	A	A	A	A	A
257	Metoclopramide	A03FA01	Effective	No evidence available	UC	A	A	A	A	A
258	Ondansetron	A04AA01	Effective	Effective	A	A	A	A	A	A
259	Oral rehydration salts	A07CA	Effective	Effective	A	A	A	A	A	A
260	Zinc sulfate	A12CB01	No evidence available	Evidence is inconclusive	A	A	A	A	A	A
261	Fludrocortisone	H02AA02	Effective	No evidence available	UC	UC	UC	A	A	A
262	Hydrocortisone	H02AB09	Effective	Effective	A	A	A	A	A	A
263	Glucagon	H04AA01	Effective	Effective	A	A	UC	A	A	A
264	Insulin injection (soluble)	A10AB01	Effective	Effective	A	A	A	A	A	A
265	Intermediate‐acting insulin	A10AC01	Effective	Effective	A	A	A	A	A	A
266	Metformin	A10BA02	Effective	Effective	A	A	UC	A	A	A
267	Levothyroxine	H03AA01	Effective	Effective	A	A	A	A	A	A
268	Lugol's solution [potassium iodide/iodine]	H03CA	Effective	No evidence available	UC	UAC	UC	A	NA	A
269	Potassium iodide	H03CA	Effective	Effective	A	A	A	A	A	A
270	Propylthiouracil	H03BA02	Effective	Effective	A	A	A	A	A	A
271	Tuberculin, purified protein derivative (PPD)	V04CF01	Effective	Effective	A	A	A	A	A	A
272	Antivenom immunoglobulin [antivenin]	J06AA03	Effective	Effective	A	UC	A	A	A	A
273	Diphtheria antitoxin	J06AA01	Effective	Effective	UAC	UAC	UAC	NA	NA	NA
274	BCG vaccine	L03AX03	Effective	Effective	A	A	A	A	A	A
275	Diphtheria vaccine	J07AF	Effective	Effective	A	A	A	A	A	A
276	Haemophilus influenzae type b vaccine	J07AG	Evidence favors efficacy	Effective	AC	AC	AC	A	A	A
277	Hepatitis B vaccine	J07BC01	Effective	Effective	A	A	A	A	A	A
278	HPV vaccine	J07BM01	Effective	Effective	A	A	A	A	A	A
279	Measles vaccine	J07BD	Effective	Effective	A	A	A	A	A	A
280	Pertussis vaccine	J07AJ	Effective	Effective	A	A	A	A	A	A
281	Pneumococcal vaccine	J07AL	Evidence favors efficacy	Effective	A	A	A	A	A	A
282	Poliomyelitis vaccine	J07BF	Effective	Effective	A	A	A	A	A	A
283	Rotavirus vaccine	J07BH	Not listed	Effective	AC	AC	AC	A	A	A
284	Rubella vaccine	J07BJ	Effective	Effective	A	A	A	A	A	A
285	Tetanus vaccine [tetanus toxoid]	J07AM	Effective	Effective	A	A	A	A	A	A
286	Japanese encephalitis vaccine	J07BA02	Effective	Effective	A	A	A	A	A	A
287	Yellow fever vaccine	J07BL	Effective	Effective	A	A	UAC	A	A	NA
288	Tick-borne encephalitis vaccine	J07BA01	Not listed	Not listed	UAC	A	UAC	NA	A	NA
289	Cholera vaccine	J07AE01	Effective	Effective	UAC	A	UAC	NA	A	NA
290	Hepatitis A vaccine	J07BC02	Effective	Effective	A	A	A	A	A	A
291	Meningococcal meningitis vaccine	J07AH	Effective	Effective	A	A	UAC	A	A	NA
292	Rabies vaccine	J07BG	Effective	Effective	A	A	A	A	A	A
293	Typhoid vaccine	J07AP	Effective	Effective	A	A	UAC	A	A	NA
294	Influenza vaccine	J07BB	Evidence favors efficacy	Evidence favors efficacy	A	A	A	A	A	A
295	Mumps vaccine	J07BE	Effective	Effective	A	A	A	A	A	A
296	Varicella vaccine	J07BK	Effective	Effective	A	A	A	A	A	A
297	Neostigmine	N07AA01	Effective	Effective	A	A	UC	A	A	A
298	Suxamethonium [succinylcholine]	M03AB01	Effective	Effective	A	A	A	A	A	A
299	Vecuronium	M03AC03	Effective	Effective	A	A	UC	A	A	A
300	Pyridostigmine	N07AA02	Effective	No evidence available	UC	A	UC	A	A	A
301	Aciclovir [acyclovir]	J05AB01	Effective	Effective	A	A	A	A	A	A
302	Azithromycin	S01AA26	Effective	Effective	A	A	UAC	A	A	NA
303	Gentamicin	J01GB03	Effective	Effective	A	A	A	A	A	A
304	Ofloxacin	S01AE01	Effective	Effective	A	A	A	A	A	A
305	Tetracycline	S01AA09	Effective	No evidence available	A	A	A	A	A	A
306	Prednisolone	S01BA04	Effective	Evidence favors efficacy	UC	A	UC	A	A	A
307	Tetracaine	S01HA03	Evidence favors efficacy	No evidence available	UC	A	UAC	A	A	NA
308	Atropine	S01FA01	Effective	Effective	UC	UC	A	A	A	A
309	Epinephrine (Adrenaline)	S01EA01	Evidence favors efficacy	No evidence available	UC	UAC	UAC	A	NA	NA
310	Intraperitoneal Dialysis Solution	B05DA	Effective	Effective	A	A	A	A	A	A
311	Chlorpromazine	N05AA01	Effective	Evidence favors efficacy	A	A	A	A	A	A
312	Haloperidol	N05AD01	Evidence favors efficacy	Evidence favors efficacy	A	A	UC	A	A	A
313	Fluoxetine	N06AB03	Effective	Effective	A	A	UAC	A	A	NA
314	Budesonide	R03BA02	Effective	Effective	A	A	A	A	A	A
315	Epinephrine (Adrenaline)	R03AA01	Effective	Effective	A	A	A	A	A	A
316	Salbutamol [albuterol]	R03AC02	Effective	Effective	A	A	A	A	A	A
317	Oral rehydration Salts	A07CA	Effective	Effective	A	A	A	A	A	A
318	Potassium chloride	A12BA01	Effective	Effective	UC	A	A	A	A	A
319	Glucose [dextrose]	V06DC01	Effective	Effective	A	A	A	A	A	A
320	Glucose with sodium chloride	V06DC01	Effective	Effective	A	A	A	A	A	A
321	Potassium chloride	B05XA01	Effective	Effective	UC	A	A	A	A	A
322	Sodium chloride	B05XA03	Effective	Effective	A	A	A	A	A	A
323	Sodium hydrogen carbonate [sodium bicarbonate]	B05XA02	Effective	Effective	A	A	A	A	A	A
324	Sodium lactate, compound solution	B05XA02	Evidence favors efficacy	Evidence favors efficacy	A	A	A	A	A	A
325	Water for injection	V07AB	Effective	Effective	A	A	A	A	A	A
326	Ascorbic Acid	A11GA01	Effective	Effective	A	A	A	A	A	A
327	Cholecalciferol [vitamin D3]	A11CC05	Evidence favors efficacy	Evidence favors efficacy	A	A	A	A	A	A
328	Iodine	H03CA	Effective	Effective	A	A	UC	A	A	A
329	Pyridoxine	A11HA02	Effective	Effective	A	A	A	A	A	A
330	Retinol [vitamin A]	A11CA01	Effective	Effective	A	A	A	A	A	A
331	Riboflavin	A11HA04	Effective	Effective	A	A	A	A	A	A
332	Sodium fluoride	A01AA01	Not listed	Effective	A	A	A	A	A	A
333	Thiamine	A11DA01	Effective	Effective	A	A	A	A	A	A
334	Calcium gluconate	A12AA03	Effective	Effective	UAC	A	A	NA	A	A
335	Acetic acid	S02AA10	Evidence favors efficacy	Evidence favors efficacy	A	A	UAC	A	A	NA
336	Budesonide	R01AD05	Effective	Effective	A	A	UAC	A	A	NA
337	Ciprofloxacin	S03AA07	Evidence favors efficacy	Evidence favors efficacy	A	A	UAC	A	A	NA
338	Xylometazoline	R01AB06	Effective	Effective	A	A	UAC	A	A	NA
339	Caffeine citrate	N06BC01	Not listed	Effective	AC	AC	UAC	A	A	NA
340	Chlorhexidine	D09AA12	Effective	Effective	A	A	A	A	A	A
341	Ibuprofen	C01EB16	Not listed	Effective	AC	UAC	UAC	A	NA	NA
342	Prostaglandin E [alprostadil]	C01EA01	No evidence available	Evidence favors efficacy	AC	AC	AC	A	A	A
343	Surfactant [beractant]	R07AA	Not listed	Effective	AC	AC	AC	A	A	A
344	Hydroxychloroquine	P01BA02	Evidence favors efficacy	No evidence available	UC	A	UAC	A	A	NA
345	Methotrexate	L04AX03	Effective	Evidence favors efficacy	A	UC	A	A	A	A
346	Acetylsalicylic acid [aspirin]	M01BA03	Effective	Effective	A	A	A	A	A	A
ATC, anatomical therapeutic chemical; A, approved for adults and children or available; NA, not navailable; UA, unaproved for adults but apporved for children; UAC, unapproved for adults and children; UC, unapproved for children but approved for adults.
